# Supplementary material for: Modulation of TvRAD51 Recombinase in Trichomonas vaginalis by Zinc and Cadmium as a Potential Mechanism for Genotoxic Stress Response
Source: Pathogens. 2025 Jun 5;14(6):565. doi: 10.3390/pathogens14060565 (PMC12195773; doi:10.3390/pathogens14060565)
Supplement: Supplementary file 1 [file pathogens-14-00565-s001.zip]

Archive with 3 entries (3 files):
- Figure S1..pdf
- Figure S2..pdf
- Figure S3.pdf
